# Supplementary material for: Complementary Role of P2 and Adenosine Receptors in ATP Induced-Anti-Apoptotic Effects Against Hypoxic Injury of HUVECs
Source: Int J Mol Sci. 2019 Mar 22;20(6):1446. doi: 10.3390/ijms20061446 (PMC6470483; doi:10.3390/ijms20061446)
Supplement: Supplementary file 1 [file ijms-20-01446-s001.zip]

Archive with 5 entries (5 files):
- SF1.jpg
- SF2.jpg
- SF3.jpg
- SF4.pdf
- SF5.pdf
